# Supplementary material for: Multi-Omics Analysis of SOX4, SOX11, and SOX12 Expression and the Associated Pathways in Human Cancers
Source: J Pers Med. 2021 Aug 23;11(8):823. doi: 10.3390/jpm11080823 (PMC8400412; doi:10.3390/jpm11080823)
Supplement: Supplementary file 1 [file jpm-11-00823-s001.zip]

Archive with 1 entries (1 files):
- jpm-1272270-supplementary.pdf
